# Supplementary material for: Mutation of the Cell Cycle Regulator p27kip1 Drives Pseudohypoxic Pheochromocytoma Development
Source: Cancers (Basel). 2021 Jan 2;13(1):126. doi: 10.3390/cancers13010126 (PMC7794757; doi:10.3390/cancers13010126)
Supplement: Supplementary file 1 [file cancers-13-00126-s001.zip]

Archive with 9 entries (8 files):
- Supplements/
- Supplements/cancers-1015203 - supple-check.docx
- Supplements/Table S1. List of the KEGG pathway analysis in WT vs. PCC as .xlsx
- Supplements/Table S2. List of 500 genes used for clustering as.xlsx
- Supplements/Table S3. Features used to access histomorphology.xlsx
- Supplements/Table S4. Antibodies used in the study.xlsx
- Supplements/Table S5. Metabolomics Table as .xlsx
- Supplements/Table S6. List of Taqman Assays as.xlsx
- Supplements/Video S1. 3D reconstruction of cleared-T-Lectin stained MENX adrenal with PCC..mp4
