# Supplementary material for: Mutation of the Cell Cycle Regulator p27kip1 Drives Pseudohypoxic Pheochromocytoma Development
Source: Cancers (Basel). 2021 Jan 2;13(1):126. doi: 10.3390/cancers13010126 (PMC7794757; doi:10.3390/cancers13010126)
Supplement: Supplementary file 1 [file cancers-13-00126-s001.zip › Supplements/Table S1. List of the KEGG pathway analysis in WT vs. PCC as .xlsx]

## Sheet: PCCvsWT_all_KEGGenrich_signific
KEGGID	Description	GeneRatio	BgRatio	pvalue	padj	geneName	keggID	Count	Up	Down
rno00280	Valine, leucine and isoleucine degradation	39|2720	49|6107	5.10241e+07	0.000161746499826432	Mcee|Pcca|Auh|Oxct1|Aldh7a1|Mccc1|Pccb|Bckdha|Acadm|Hsd17b10|Agxt2|Acsf3|Aox2|Hmgcl|Hibadh|Bcat2|Hmgcs1|Mut|Acad8|Aldh6a1|Acaa2|Acads|Dbt|Hadha|Mccc2|Dld|Lao1|Hmgcll1|Acat2|Aox4|Acaa1a|Acat1|Aox1|Aldh2|Bckdhb|Acadsb|Hmgcs2|Aldh3a2|Hadh	rno:293829|rno:687008|rno:361215|rno:690163|rno:291450|rno:294972|rno:24624|rno:25244|rno:24158|rno:63864|rno:83784|rno:498962|rno:316421|rno:79238|rno:63938|rno:64203|rno:29637|rno:688517|rno:367196|rno:81708|rno:170465|rno:64304|rno:29611|rno:170670|rno:361884|rno:298942|rno:298483|rno:367112|rno:308100|rno:493909|rno:24157|rno:25014|rno:54349|rno:29539|rno:29711|rno:25618|rno:24450|rno:65183|r…	39	4	35
rno01200	Carbon metabolism	68|2720	101|6107	2.71212e+08	0.000429870407435004	Mcee|Got1|Pcca|Me3|Idh2|Cs|Suclg1|Gcsh|Fbp1|Pccb|Adh4|Sdhb|Taldo1|H6pd|Pgam1|Me2|Got2|Idh3B|Suclg2|Sdhd|Adpgk|Rgn|Hk2|Esd|Shmt1|Sdhc|Idh3g|Pc|Sdha|Hao2|Cat|G6pdx|Mut|Dlst|Mthfr|Sdsl|Gldc|Aldh6a1|Acads|Ogdhl|Pgls|Gpi|Pfkp|Hadha|Dld|AC094212.1|Shmt2|Gpt2|Idh3a|Idh1|AC139950.1|Acat2|Eno4|Pdhb|Gpt|Acss2|Tkt|Acat1|Pklr|Pfkm|Gck|Phgdh|Mdh2|Glyctk|Aldoc|Sucla2|Pgp|Aco2	rno:293829|rno:24401|rno:687008|rno:361602|rno:361596|rno:170587|rno:114597|rno:171133|rno:24362|rno:24624|rno:100145871|rno:298596|rno:83688|rno:298655|rno:24642|rno:307270|rno:25721|rno:94173|rno:362404|rno:363061|rno:315722|rno:25106|rno:25059|rno:290401|rno:287379|rno:289217|rno:25179|rno:25104|rno:157074|rno:84029|rno:24248|rno:24377|rno:688517|rno:299201|rno:362657|rno:360816|rno:309312|rno…	68	15	53
rno05012	Parkinson disease	120|2720	209|6107	9.66414e+09	0.0102117789116374	Cox4i2|Adora2a|Slc18a2|Map3k5|Psmd8|Mapk10|Ndufa4l2|Htra2|Eif2ak3|Txn2|Atp5o|Tubb5|Ndufs7|Ndufa9|Cox6a1|Atp5b|Psma1|Cox4i1|Sdhb|Kif5c|Gnai1|Uqcrc1|Vdac1|Kif5a|Ndufa5|Uqcrfs1|Tuba1a|Ndufc1|Ndufs2|Sept5|Psma7|Ndufv1|Sdhd|Psma5|Uqcr10|Ndufs8|Ndufa10|Gnai3|Psma2|Sdhc|Slc25a5|Cox8b|Klc1|Trap1|Ndufb7|Atp5g3|Ndufb5|Th|Camk2a|Tubb4a|Sdha|Ube2l6|Cyc1|LOC683884|Ndufb11|LOC100910710|Slc18a1|Uqcrc2|Psmb4|Snc…	rno:84683|rno:25369|rno:25549|rno:365057|rno:292766|rno:25272|rno:100362331|rno:297376|rno:29702|rno:79462|rno:192241|rno:29214|rno:362837|rno:362440|rno:25282|rno:171374|rno:29668|rno:29445|rno:298596|rno:311024|rno:25686|rno:301011|rno:83529|rno:314906|rno:25488|rno:291103|rno:64158|rno:689938|rno:289218|rno:116728|rno:29674|rno:293655|rno:363061|rno:29672|rno:685322|rno:293652|rno:678759|rno:2…	120	33	87
rno04914	Progesterone-mediated oocyte maturation	55|2720	87|6107	0.000318596539778573	0.0214154394656342	Cdc25b|Bub1|Ccnb1|Pik3r3|Mapk10|Cdk1|Ccna2|Adcy1|Cpeb4|Plk1|Cpeb1|Gnai1|Cdk2|Akt3|Mapk3|Rps6ka6|Mad2l2|Pde3b|AABR07000658.1|Akt1|Anapc5|Gnai3|Anapc2|Mapk11|Cdc25a|Mapk13|Mad2l1|Rps6ka2|Pkmyt1|Stk10|Anapc13|Cdc25c|Pik3cd|Cdc26|Mapk12|Mad1l1|Adcy9|Adcy3|Anapc11|Adcy5|Prkaca|Anapc7|Spdye4|Map2k1|Pik3r1|Anapc4|Rps6ka1|Aurka|Pgr|Ins1|Adcy8|LOC103692716|Gnai2|Kras|Anapc1	rno:171103|rno:296137|rno:25203|rno:60664|rno:25272|rno:54237|rno:114494|rno:305509|rno:303010|rno:25515|rno:293056|rno:25686|rno:362817|rno:29414|rno:50689|rno:317203|rno:313702|rno:29516|rno:363088|rno:24185|rno:288671|rno:25643|rno:296558|rno:689314|rno:171102|rno:29513|rno:297176|rno:117269|rno:287101|rno:29398|rno:685029|rno:307511|rno:366508|rno:366381|rno:60352|rno:680006|rno:302950|rno:64…	55	35	20
rno04723	Retrograde endocannabinoid signaling	77|2720	129|6107	0.000337782956871202	0.0214154394656342	Gng3|Prkca|Gng2|Mapk10|Ndufa4l2|Adcy1|Gabrb3|Ndufs7|Prkcb|Ndufa9|Gnb5|Gnai1|Cacna1d|Slc32a1|Ndufa5|Ndufc1|Mapk3|Ndufs2|Ndufv1|Dagla|Ptgs2|Cnr1|Ndufs8|Ndufa10|Gnai3|Plcb1|Mapk11|Gria1|Mapk13|Ndufb7|Ndufb5|Gria3|Gnb3|Gabra1|Plcb4|Kcnj3|LOC683884|Ndufb11|LOC100910710|Gng10|Gng8|Mgll|Gnaq|Ndufs3|Mt-nd4|Abhd6|Gnao1|Gabrg2|Kcnj9|Cacna1b|Mt-nd2|AC103574.4|Mapk12|Ndufv2|Ndufb8|Mt-nd1|Adcy9|Adcy3|Cacna1f|…	rno:114117|rno:24680|rno:80850|rno:25272|rno:100362331|rno:305509|rno:24922|rno:362837|rno:25023|rno:362440|rno:83579|rno:25686|rno:29716|rno:83612|rno:25488|rno:689938|rno:50689|rno:289218|rno:293655|rno:309207|rno:29527|rno:25248|rno:293652|rno:678759|rno:25643|rno:24654|rno:689314|rno:50592|rno:29513|rno:361385|rno:294964|rno:29628|rno:60449|rno:29705|rno:25031|rno:50599|rno:293453|rno:299310|…	77	33	44
rno05016	Huntington disease	142|2720	259|6107	0.000436362285098271	0.0229292629264698	Cox4i2|Creb3l1|Map3k5|Psmd8|Mapk10|Atg101|Ndufa4l2|Gpx1|Atp5o|Tubb5|Ndufs7|Ndufa9|Cox6a1|Atp5b|Psma1|Sod1|Cox4i1|Hdac1l|Tbpl1|Dlg4|Sdhb|Kif5c|Uqcrc1|Vdac1|Kif5a|Ndufa5|Uqcrfs1|Tuba1a|Ndufc1|Ndufs2|Psma7|Ndufv1|Stx1a|Polr2e|Taf4b|Sdhd|Psma5|Uqcr10|Dctn1|Hap1|Ndufs8|Ndufa10|Grin1|Dnah11|Psma2|Sdhc|Plcb1|Slc25a5|Cox8b|Klc1|Gria1|LOC100363472|Ndufb7|Atp5g3|Ndufb5|Gria3|Bdnf|Tubb4a|Sdha|Map2k7|Plcb4|C…	rno:84683|rno:362165|rno:365057|rno:292766|rno:25272|rno:300240|rno:100362331|rno:24404|rno:192241|rno:29214|rno:362837|rno:362440|rno:25282|rno:171374|rno:29668|rno:24786|rno:29445|rno:297893|rno:689030|rno:29495|rno:298596|rno:311024|rno:301011|rno:83529|rno:314906|rno:25488|rno:291103|rno:64158|rno:689938|rno:289218|rno:29674|rno:293655|rno:116470|rno:690966|rno:291773|rno:363061|rno:29672|rno…	142	38	104
rno00190	Oxidative phosphorylation	66|2720	109|6107	0.000506324417934665	0.0229292629264698	Cox4i2|Ndufa4l2|Atp5o|Ppa2|Ndufs7|Ndufa9|Cox6a1|Atp5b|Cox4i1|Atp6v1e1|Sdhb|Uqcrc1|Ndufa5|Uqcrfs1|Ndufc1|Ndufs2|Ndufv1|Sdhd|Uqcr10|Ndufs8|Ndufa10|Atp6v0e1|Sdhc|Cox8b|Ndufb7|Atp5g3|Ndufb5|Atp6v0a1|Sdha|Cyc1|LOC683884|Atp6v0e2|Atp6v1b2|Atp6v1h|Ndufb11|LOC100910710|Uqcrc2|Atp5d|Ndufs3|Mt-nd4|Mt-nd2|AC103574.4|Ndufv2|Ndufb8|Mt-nd1|Cox6b1|Atp6v1d|Mt-co1|Cox5b|Mt-atp6|Cox7c|Atp5j|LOC684509|Ndufa11|Mt-nd…	rno:84683|rno:100362331|rno:192241|rno:310856|rno:362837|rno:362440|rno:25282|rno:171374|rno:29445|rno:297566|rno:298596|rno:301011|rno:25488|rno:291103|rno:689938|rno:289218|rno:293655|rno:363061|rno:685322|rno:293652|rno:678759|rno:94170|rno:289217|rno:25250|rno:361385|rno:114630|rno:294964|rno:29757|rno:157074|rno:300047|rno:293453|rno:436582|rno:117596|rno:297797|rno:299310|rno:299739|rno:293…	66	7	59
rno05010	Alzheimer disease	175|2720	328|6107	0.000609848285775502	0.0241652383238542	Cox4i2|Wnt10a|Map3k5|Psmd8|Grin2c|Axin2|Pik3r3|Mapk10|Chrna7|Apoe|Atg101|Nox4|Atp2a3|Ndufa4l2|Ikbkb|Lrp6|Eif2ak3|Dkk4|Bace1|Atp5o|Tubb5|Ndufs7|Fzd4|Ndufa9|Cox6a1|Atp5b|Psma1|Cox4i1|Csnk2b|Sdhb|Kif5c|Psenen|Wnt2|Cacna1d|Uqcrc1|Vdac1|Nfkb1|Hsd17b10|Fzd5|Kif5a|Akt3|Ndufa5|Wnt9a|Ager|Uqcrfs1|Tuba1a|Ndufc1|Mapk3|Apc2|Ndufs2|Psma7|Ndufv1|Dkk2|Ptgs2|Sdhd|Psma5|Uqcr10|Akt1|Ndufs8|Ndufa10|Grin1|Psma2|Sdhc…	rno:84683|rno:316527|rno:365057|rno:292766|rno:24411|rno:29134|rno:60664|rno:25272|rno:25302|rno:25728|rno:300240|rno:85431|rno:25391|rno:100362331|rno:84351|rno:312781|rno:29702|rno:502097|rno:29392|rno:192241|rno:29214|rno:362837|rno:64558|rno:362440|rno:25282|rno:171374|rno:29668|rno:29445|rno:81650|rno:298596|rno:311024|rno:292788|rno:114487|rno:29716|rno:301011|rno:83529|rno:81736|rno:63864|…	175	54	121
rno00020	Citrate cycle (TCA cycle)	20|2720	26|6107	0.000789766223287908	0.0250672233537558	Idh2|Cs|Suclg1|Sdhb|Idh3B|Suclg2|Sdhd|Sdhc|Idh3g|Pc|Sdha|Dlst|Ogdhl|Dld|Idh3a|Idh1|Pdhb|Mdh2|Sucla2|Aco2	rno:361596|rno:170587|rno:114597|rno:298596|rno:94173|rno:362404|rno:363061|rno:289217|rno:25179|rno:25104|rno:157074|rno:299201|rno:290566|rno:298942|rno:114096|rno:24479|rno:289950|rno:81829|rno:361071|rno:79250	20	3	17
rno04714	Thermogenesis	109|2720	195|6107	0.000790764143651604	0.0250672233537558	Cox4i2|Creb3l1|Map3k5|Ndufa4l2|Adcy1|Atp5o|Ndufs7|Ndufa9|Cox6a1|Atp5b|Cox4i1|Sdhb|Uqcrc1|Ndufa5|Uqcrfs1|Cox14|Ndufc1|Rps6ka6|Ndufs2|Ndufv1|Sdhd|Cnr1|Uqcr10|Ndufs8|Ndufa10|Smarcd1|Prkag2|Adcy10|Sdhc|Cox8b|Cpt1c|Mapk11|Mapk13|Ndufb7|Rps6ka2|Atp5g3|Acsl4|Ndufb5|Arid1a|Sdha|Smarca2|Actl6b|Rheb|Rn60_20_0032.5|Creb3l2|Cyc1|LOC683884|Ndufb11|LOC100910710|Mgll|Mlst8|Uqcrc2|Cox18|Prkaa1|Atp5d|Ndufs3|Mt-nd…	rno:84683|rno:362165|rno:365057|rno:100362331|rno:305509|rno:192241|rno:362837|rno:362440|rno:25282|rno:171374|rno:29445|rno:298596|rno:301011|rno:25488|rno:291103|rno:681219|rno:689938|rno:317203|rno:289218|rno:293655|rno:363061|rno:25248|rno:685322|rno:293652|rno:678759|rno:363002|rno:373545|rno:59320|rno:289217|rno:25250|rno:308579|rno:689314|rno:29513|rno:361385|rno:117269|rno:114630|rno:1139…	109	29	80
rno00630	Glyoxylate and dicarboxylate metabolism	21|2720	28|6107	0.00103512400028163	0.0298303916444796	Mcee|Pcca|Cs|Afmid|Gcsh|Hoga1|Pccb|Shmt1|Hao2|Cat|Mut|Gldc|Dld|Shmt2|Acat2|Acss2|Acat1|Mdh2|Glyctk|Pgp|Aco2	rno:293829|rno:687008|rno:170587|rno:688283|rno:171133|rno:293949|rno:24624|rno:287379|rno:84029|rno:24248|rno:688517|rno:309312|rno:298942|rno:299857|rno:308100|rno:311569|rno:25014|rno:81829|rno:684314|rno:287115|rno:79250	21	3	18
rno01210	2-Oxocarboxylic acid metabolism	14|2720	17|6107	0.00163009935275839	0.042502841138163	Got1|Idh2|Cs|Got2|Idh3B|Idh3g|Bcat2|Acy1|Gpt2|Idh3a|Idh1|Nags|Gpt|Aco2	rno:24401|rno:361596|rno:170587|rno:25721|rno:94173|rno:25179|rno:64203|rno:300981|rno:307759|rno:114096|rno:24479|rno:303563|rno:81670|rno:79250	14	2	12
rno04725	Cholinergic synapse	60|2720	101|6107	0.00174301872175432	0.042502841138163	Kcnq5|Gng3|Prkca|Gng2|Creb3l1|Pik3r3|Chrna7|Kcnq2|Adcy1|Chat|Prkcb|Gnb5|Kcnq3|Gnai1|Kcnq1|Cacna1d|Akt3|Chrnb2|Mapk3|Kcnj12|Chrm4|Akt1|Gnai3|Plcb1|Jak2|Camk2a|Gnb3|Plcb4|Kcnj3|Creb3l2|Gng10|Gng8|Gnaq|Ache|Gnao1|Atf4|Chrm3|Pik3cd|Cacna1b|Kcnj4|Chrnb4|Adcy9|Adcy3|Cacna1f|Adcy5|Gng12|Prkaca|Gng4|Map2k1|Gnb1|Chrna4|Pik3r1|Chrna3|Camk2b|Kcnq4|Adcy8|Creb5|Gnai2|Kras|Bcl2	rno:259273|rno:114117|rno:24680|rno:80850|rno:362165|rno:60664|rno:25302|rno:170848|rno:305509|rno:290567|rno:25023|rno:83579|rno:29682|rno:25686|rno:84020|rno:29716|rno:29414|rno:54239|rno:50689|rno:117052|rno:25111|rno:24185|rno:25643|rno:24654|rno:24514|rno:25400|rno:60449|rno:25031|rno:50599|rno:362339|rno:114119|rno:245986|rno:81666|rno:83817|rno:50664|rno:79255|rno:24260|rno:366508|rno:2576…	60	42	18
rno04110	Cell cycle	69|2720	119|6107	0.00200553879069531	0.0454111283321724	Cdc25b|Bub1|Ccnb1|Cdkn2a|Cdk1|Ccna2|Mcm5|Tgfb3|Rbl1|Cdc20|Mcm3|Plk1|Pttg1|Espl1|Cdc7|Ttk|Hdac1l|Bub1b|Mcm6|Cdk2|Ccnd3|Cdkn1b|Smad3|Mad2l2|Cdc6|Gadd45g|AABR07000658.1|Anapc5|Anapc2|Bub3|Ccne2|Cdc45|Cdc25a|Mad2l1|Cdkn2c|Orc6|Pkmyt1|Cdkn2b|Gadd45b|Skp2|Tfdp1|Anapc13|Skp1|Cdk4|AC129365.1|Ccnh|Cdc25c|Cdc26|Hdac1l|E2f2|Wee1|Mad1l1|Cdc14b|Mcm2|Anapc11|Orc1|Anapc7|Ccnd2|Mcm7|Cdc14a|Tfdp2|Cdkn1c|Cdk6|Smc3…	rno:171103|rno:296137|rno:25203|rno:25163|rno:54237|rno:114494|rno:291885|rno:25717|rno:680111|rno:64515|rno:316273|rno:25515|rno:64193|rno:315330|rno:360908|rno:315852|rno:297893|rno:171576|rno:29685|rno:362817|rno:25193|rno:83571|rno:25631|rno:313702|rno:360621|rno:291005|rno:363088|rno:288671|rno:296558|rno:361662|rno:362485|rno:287961|rno:171102|rno:297176|rno:54238|rno:291927|rno:287101|rno:…	69	49	20
