# Supplementary material for: Mutation of the Cell Cycle Regulator p27kip1 Drives Pseudohypoxic Pheochromocytoma Development
Source: Cancers (Basel). 2021 Jan 2;13(1):126. doi: 10.3390/cancers13010126 (PMC7794757; doi:10.3390/cancers13010126)
Supplement: Supplementary file 1 [file cancers-13-00126-s001.zip › Supplements/Table S2. List of 500 genes used for clustering as.xlsx]

## Sheet: Tabelle1
Gene List for TCGA clustering
ANGPT2		validated by qPCR array
ANGPTL4
AQP1
IGSF10
NDUFA4L2
NTNG2
PNMT
PTN
RET
RPH3A
SLC18A2
ABCC3
ABCC8
ABCG4
ACADL
ACHE
ACP5
ACSF2
ACTA1
ACTG2
ADAMTS4
ADCYAP1R1
ADM2
ADORA1
ADRA2A
AGRP
ALDH1A3
ALPL
AMH
AMHR2
AMIGO2
ANGPTL1
ANK3
AOX1
APOA1
APOC1
APOD
APOE
APOLD1
AQP3
ARC
ASCL1
ASS1
ATF3
ATP1A2
ATP4A
B4GALNT4
BAALC
BCAN
BCAT1
BMP3
BTG2
C11orf86
C11orf87
C1QL1
C1QL3
C1QL4
C1QTNF9B
C1R
C1S
C3
CA12
CA2
CA9
CABP1
CACNA1H
CACNA2D1
CACNG7
CAMKV
CBLN1
CCDC153
CCL11
CCL19
CCL2
CCNT1
CCR1
CCR10
CD7
CDH22
CEBPD
CGA
CGNL1
CGREF1
CH25H
CHAD
CHD5
CHI3L1
CHRM1
CHRM4
CHRNA2
CITED1
CLCNKA
CLDN3
CLIC3
CNN1
CNTFR
CNTN1
CNTN2
COL9A2
COMP
CORO6
COX4I2
COX6A2
CP
CPB1
CPNE6
CPNE7
CRABP1
CREB3L1
CRLF1
CRLF2
CRTAC1
CRYAB
CTSW
CXCL14
CXCL9
CYB5R2
CYP11A1
CYP1B1
CYP21A2
CYP26A1
CYP26B1
DES
DHCR24
DLK2
DLX1
DLX2
DNAJC22
DNASE1L3
DSEL
DUOX2
DUSP1
DUSP2
DUSP5
ECEL1
ECHDC3
EDN3
EFNB3
EGR1
EGR3
ELAVL3
ELAVL4
ELMO3
EMB
EMILIN3
ENPP5
ENTPD3
EPCAM
EPHB6
EPS8L2
ERBB3
ERN1
F2RL3
FABP3
FADS6
FAM131B
FAM181B
FAT1
FBLN1
FBLN5
FEV
FGF1
FGF11
FGF16
FGFR4
FGG
FOLR1
FOS
FOSB
FOSL1
FOSL2
FOXC2
FST
FXYD1
FXYD6
FZD5
GADD45B
GADD45G
GAP43
GCGR
GCOM1
GDF15
GDNF
GFRA2
GFRA3
GIPR
GJA1
GJD2
GLDN
GNG3
GNG8
GPNMB
GPR139
GPR182
GPR183
GPR83
GPR85
GPX3
GRIN1
HAMP
HAP1
HCN4
HGF
HK2
HMOX1
HMX2
HMX3
HOXB5
HOXB8
HPCA
HRH3
HSD11B2
HSPB6
HSPB7
HSPB9
HTR1A
HTR1B
HTR1D
HTR2B
HTR3A
ID4
IER3
IGFBP2
IGSF11
IGSF9
IL11
IL6ST
INHA
INHBA
INHBB
INSRR
IRX5
JAKMIP1
JUNB
KBTBD11
KCNE3
KCNF1
KCNG1
KCNH6
KCNJ9
KCNT1
KIF26B
KIT
KL
KLF4
KLHDC8A
KRT18
KRT80
LAG3
LAYN
LDLR
LEF1
LGR5
LHFPL5
LHX9
LIF
LINGO1
LOXL2
LPL
LRRC10B
LRRC15
LRRC3
LRRC55
LTK
LUM
LY6D
LY6H
LYPD3
LYVE1
MAFF
MAP7D2
MCOLN3
MDK
MEIS3
MFAP2
MGST1
MMP17
MMP9
MSX1
MT3
MX1
MYH11
MYH6
MYOC
NAGS
NAT8L
NFATC4
NGB
NKX6-2
NNAT
NNMT
NOG
NOS2
NOTUM
NPAS4
NPPC
NPR1
NPTX1
NPTX2
NPY1R
NR4A1
NR4A2
NR4A3
NR5A1
NRGN
NRTN
NRXN1
NTRK1
NXPH4
P2RY12
PACSIN1
PAMR1
PAPSS2
PCDH8
PCDHB3
PCDHB4
PCDHB5
PCOLCE
PCP4
PCP4L1
PDE3A
PDZK1
PENK
PGF
PHLDA2
PIRT
PITX1
PKIB
PLEK2
PLEKHB1
PLN
PLP1
PMAIP1
PNCK
PNMA3
PODN
POMC
PON1
PON3
POSTN
POU3F2
POU3F3
PPFIA2
PPP1R14A
PPP1R1A
PPP1R1B
PRELP
PRG4
PRKCB
PRPH
PRR18
PRRT4
PTGDS
PTGER1
PTGER2
PTGES
PTGIR
PTGS1
PTGS2
PTK6
PTPN7
PTPRR
PTX3
QPRT
QRFPR
RAB26
RAB34
RAB3B
RAP1GAP
RARRES2
RASD1
RASL10B
RASL11B
RBM11
RBP4
RELN
RENBP
RESP18
RFX6
RGN
RGS1
RGS16
RGS4
RGS9
RPRML
RRAD
RSAD2
RSPO1
RTN4RL1
S100A1
S100A3
S100A9
SCGN
SCN2B
SCRT2
SCT
SCTR
SCUBE1
SDS
SEMA3B
SERPINE1
SERPINE2
SERPINF1
SESN3
SEZ6
SFRP2
SFRP5
SH2D2A
SH3GL2
SHD
SHH
SHISA7
SHOX2
SIK1
SIX2
SLC16A11
SLC17A9
SLC29A4
SLC30A3
SLC35D3
SLC39A4
SLC47A1
SLC4A1
SLC5A7
SLC6A5
SLITRK1
SLITRK3
SLITRK6
SLPI
SMOC1
SNCB
SNCG
SOCS3
SORCS1
SOX2
SOX8
SOX9
SP5
SPATS1
SPOCK1
SPP1
SPRED3
SSC5D
SSTR1
SSTR2
SSTR3
STAC2
STAR
STC1
STC2
STMN4
STRA6
STX1B
SYT13
SYT17
SYT7
SYTL1
TAC1
TAC3
TAOK1
TBX20
TCEA3
TFPI2
THBS1
TLX1
TM4SF4
TM6SF2
TMEM114
TMEM132E
TMEM158
TMEM176A
TMEM176B
TNFRSF4
TNNC1
TNNT1
TNNT2
TNR
TPBG
TPD52L1
TPH1
UHMK1
UNC13D
UNC5C
VANGL2
VCAM1
VCAN
VGF
VIP
VSIG2
VTN
VWF
WFDC1
WFDC2
WNT10A
WNT4
WNT6
WSCD2
ZDHHC22
ZFP36
