# Supplementary material for: Mutation of the Cell Cycle Regulator p27kip1 Drives Pseudohypoxic Pheochromocytoma Development
Source: Cancers (Basel). 2021 Jan 2;13(1):126. doi: 10.3390/cancers13010126 (PMC7794757; doi:10.3390/cancers13010126)
Supplement: Supplementary file 1 [file cancers-13-00126-s001.zip › Supplements/Table S3. Features used to access histomorphology.xlsx]

## Sheet: Tabelle1
Supp. Table 3. Features used to assess histomorphology
Features
growth pattern (large irregular nests, large nodule formation, diffuse architecture, spindle cell formation)
cellularity
necrosis (pyknosis, focal, multifocal, extensive, comedonecrosis)
mitosis/atypical mitosis
invasive growth (beyond the capsule)
Ki-67-index (in area of highest nuclear labeling: percentage of immunoreactive tumor cells per 100 cells (magnification: 40x))
cellular pleomorphism (mild: grade 1, moderate: grade 2, severe: grade 3)
hemorrhage/dilated vessels
