# Supplementary material for: Mutation of the Cell Cycle Regulator p27kip1 Drives Pseudohypoxic Pheochromocytoma Development
Source: Cancers (Basel). 2021 Jan 2;13(1):126. doi: 10.3390/cancers13010126 (PMC7794757; doi:10.3390/cancers13010126)
Supplement: Supplementary file 1 [file cancers-13-00126-s001.zip › Supplements/Table S4. Antibodies used in the study.xlsx]

## Sheet: Tabelle1
Supp. Table 4. List of antibodies
antibody	application	dilution	provider
Ki-67 (556003)	IHC	0.736111	BD Pharmingen,
CD31 (ab28364)	IHC	1:50	abcam
5-hmC (39069)	IHC	1.77778	Active Motif
PNMT(BML-PZ1040)	IHC	0.736111	Enzo Life Sciences
SDHB(GTX113833)	IHC	0.388889	Genetex
