# Supplementary material for: Mutation of the Cell Cycle Regulator p27kip1 Drives Pseudohypoxic Pheochromocytoma Development
Source: Cancers (Basel). 2021 Jan 2;13(1):126. doi: 10.3390/cancers13010126 (PMC7794757; doi:10.3390/cancers13010126)
Supplement: Supplementary file 1 [file cancers-13-00126-s001.zip › Supplements/Table S5. Metabolomics Table as .xlsx]

## Sheet: TCA-Cycle Metabolomics HYP
Hyperplasia 4-5 month old animals				[ng/µg protein]
			Protein [µg/adrenal]	Citrate	Fumarate	Isocitrate	Ketoglutarate	D,L-2-hydroxyglutarate	Succinate	Lactate	Cis-aconitate	Pyruvat	Malate	Aspartate	Glutamate	Asparagine	Glutamine	Arginino-Succinat	Itaconic acid
sample name	Rat Adrenal	Genotype
976	19.22_re_400	mut/mut	1558.33	38.5355	31.8707	6.83872	0.976364	0.218021	26.359	1044.31	10.0591	3.67484	100.948	117.794	280.041	0	110.724	12.6217	0.289733
977	19.22_li_400	mut/mut	1308.33	38.3707	20.4805	7.1829	1.06882	0.29828	84.9611	1354.95	12.5191	3.45831	78.5872	145.817	326.09	0	128.596	10.2189	0.423535
978	19.23_re_400	mut/mut	2557.92	25.9226	32.2772	1.6728	1.0058	0.287539	6.2913	1625.98	2.62992	17.3664	93.752	141.345	338.902	0	111.085	8.46509	0.213699
979	19.23_li_400	mut/mut	1452.5	33.5355	20.6409	6.429	1.15224	0.213855	46.7661	1160.3	9.49768	12.5701	70.328	119.329	255.704	0	115.24	6.83554	0.342083
980	19.24_re_400	mut/mut	1077.92	35.1561	26.9781	6.92447	0.406571	0.340472	43.0723	1347.09	9.50503	12.4743	99.593	125.641	326.419	0	130.332	12.0882	0.369115
981	19.24_li_400	mut/mut	1713.75	30.6775	39.3061	4.47214	2.15346	0.310284	17.2712	1614.11	7.08935	56.1845	118.194	146.972	312.716	0	115.704	8.45259	0.258497
982	19.25_re_400	mut/mut	837.917	40.692	23.2249	9.84316	1.0365	0.535107	51.412	1729.83	11.9071	10.868	98.234	140.87	463.551	0	119.615	10.5879	0.514818
984	18.253_li_400	mut/mut	1528.33	24.8677	32.8427	3.71688	2.04725	0.329935	16.2384	1982.94	7.03822	41.6742	105.977	171.733	414.605	0	140.488	12.0291	0.360278
985	18.254_li_400	mut/mut	2496.67	12.7211	42.9051	0.969543	1.41303	0.31512	7.8347	2061.48	2.71001	103.743	115.395	192.886	370.126	0	137.367	11.1593	0.231909
986	19.52_re_400	wt/wt	1217.08	49.5182	26.2872	9.43619	4.57508	0.331017	105.751	586.889	15.1964	13.4585	85.3226	85.4522	164.206	0	140.966	30.3766	0.793906
987	19.52_li_400	wt/wt	1547.92	49.5851	40.5396	8.21612	4.98065	0.226595	69.7882	840.923	19.303	15.4592	107.634	135.917	195.38	0	152.047	21.4096	0.377201
988	19.53_re_400	wt/wt	1764.58	40.9166	57.2243	5.92392	10.5912	0.332302	59.9693	813.933	14.2431	46.1401	143.606	122.679	251.204	0	138.549	25.7935	0.342078
989	19.53_li_400	wt/wt	1880.83	27.6653	55.6551	2.7103	13.9533	0.324324	74.342	761.796	7.21077	52.6414	130.881	98.5879	282.544	0	144.13	23.4657	0.302193
990	19.54_re_400	wt/wt	1698.75	44.1003	65.8879	5.39227	14.0243	0.489625	105.576	709.072	16.4766	49.7219	151.992	159.757	450.675	0	149.707	27.3455	0.35401
991	19.54_li_400	wt/wt	1616.67	37.2137	60.2559	4.66639	15.5254	0.454175	95.5361	780.884	14.3278	53.0797	151.726	144.071	413.136	0	149.658	23.1019	0.407938
992	18.119_reli_400	wt/wt	1428.33	57.0306	30.3123	9.90674	2.68468	0.127421	26.4382	685.719	21.1791	15.7348	93.7104	147.912	140.134	0	110.187	19.6681	0.391103
993	18.120_reli_400	wt/wt	1947.92	55.2108	22.0628	8.93865	5.36791	0.183465	9.15561	477.058	33.9024	8.99647	73.7442	115.517	132.389	0	117.044	14.6283	0.363273

## Sheet: Tabelle2
			[ng/µg protein]
			Citrate	Fumarate	Isocitrate	Ketoglutarate	D,L-2-hydroxyglutarate	Succinate	Lactate	Cis-aconitate	Pyruvat	Malate	Aspartate	Glutamate	Glutamine	Arginino-Succinat	Itaconic acid
sample name	Rat Adrenal	Genotype
1226_400	20/38 NN L	mut/mut	6.26537	40.9293	1.01367	1.15567	0.60302	6.11108	3230.71	1.63768	31.8265	236.284	462.231	728.721	225.148	11.6098	0.148042
1227_400	20/39 NN L	mut/mut	0.614633	68.8889	0.0350371	1.22622	0.791962	11.4395	3549.87	ND	53.3901	241.144	564.412	891.842	251.001	12.4554	0.160594
1228_400	20/43 NN L	mut/mut	5.1486	60.0398	0.568128	1.93114	0.36207	2.23165	2420.04	0.924553	66.2313	291.412	271.834	476.871	207.505	19.6029	0.128918
1229_400	20/44 NN L	mut/mut	0.912662	89.3546	0.0322934	0.947682	0.875876	16.3184	4154.12	ND	33.172	269.216	476.235	949.877	255.787	14.643	0.0572526
1230_400	19/128 NN L	mut/mut	8.72276	41.1516	1.14056	1.22419	0.366276	0.907984	2100.06	1.77739	18.4209	236.357	302.583	449.434	209.409	14.685	0.144433
1232_400	20/38 NN R	mut/mut	3.80089	55.2681	0.151594	1.18688	0.820981	4.84404	2619.79	0.71657	31.786	187.468	367.514	851.222	196.114	10.0377	0.0472823
1233_400	20/39 NN R	mut/mut	1.85779	76.9717	0.0863268	1.25488	0.895474	8.28042	3446.14	0.412196	46.7703	249.761	513.259	947.202	214.269	11.7999	0.0930443
1234_400	20/43 NN R	mut/mut	6.6554	62.8542	0.734023	2.25352	0.34636	2.47113	2954.74	1.41839	114.776	276.51	306.806	495.944	230.98	23.1012	0.175132
1235_400	20/44 NN R	mut/mut	0.840668	84.1542	0.045595	1.23399	0.452484	6.50238	3511.18	ND	91.4263	256.289	483.077	773.881	234.217	15.5232	0.0743633
1236_400	19/128 NN R	mut/mut	5.06386	40.1775	0.602821	1.30727	0.737131	3.09661	2882.54	0.618721	37.1236	185.341	430.945	719.068	217.488	7.3072	0.0855834
1238_400	20/46 NN L	wt/wt	11.9963	31.1869	1.58018	2.94207	0.186977	4.81219	1666.91	1.87862	26.5226	155.554	179.569	241.209	279.884	22.515	0.147687
1239_400	20/47 NN L	wt/wt	19.4917	64.3277	2.44028	3.736	0.382585	49.0808	1879.03	3.39861	26.8229	275.895	296.801	390.479	187.815	30.7877	0.314316
1240_400	20/48 NN L	wt/wt	21.1565	32.6838	5.07445	1.38148	0.368376	52.6491	2582.29	9.01377	15.132	255.179	265.385	315.25	241.365	39.1163	0.135992
1241_400	20/16 NN L	wt/wt	28.6075	51.3411	4.60147	3.02371	0.43426	10.9892	2391.59	7.22734	31.1755	241.922	348.939	436.488	297.854	35.1475	0.157005
1242_400	20/17 NN L	wt/wt	25.0918	52.2032	3.56439	3.50857	0.376406	10.6209	2967.47	5.4355	31.9752	277.241	395.797	442.691	347.105	37.9195	0.230475
1243_400	20/46 NN R	wt/wt	27.3479	17.4927	6.71155	0.655502	0.198633	10.7702	2394.56	8.2309	27.5284	130.994	199.273	247.951	213.255	19.0666	0.227888
1244_400	20/47 NN R	wt/wt	18.7585	52.6669	3.81576	1.35567	0.298634	50.8132	2571.74	6.32773	17.4952	217.945	310.036	430.166	210.439	31.8126	0.216176
1245_400	20/48 NN R	wt/wt	54.5593	18.3478	6.21755	1.38023	0.122117	1.15021	1610.84	8.09582	6.76316	148.378	581.552	890.839	421.321	17.9355	0.249746
1248_400	20/54 NN R	wt/wt	24.2948	26.2749	5.32361	1.64652	0.275915	72.3391	2388.91	8.63341	22.5987	153.188	305.599	464.246	249.273	33.5638	0.21157
