# Supplementary material for: Mutation of the Cell Cycle Regulator p27kip1 Drives Pseudohypoxic Pheochromocytoma Development
Source: Cancers (Basel). 2021 Jan 2;13(1):126. doi: 10.3390/cancers13010126 (PMC7794757; doi:10.3390/cancers13010126)
Supplement: Supplementary file 1 [file cancers-13-00126-s001.zip › Supplements/Table S6. List of Taqman Assays as.xlsx]

## Sheet: Sheet1
	Gene name	Taqman Assay
1	ANGPT2	Rn01756774_m1
2	Angptl4	Rn01528817_m1
3	Aqp1	Rn00562834_m1
4	Arg2	Rn01469630_m1
5	Arhgdib	Rn01459333_m1
6	Cacna2d3	Rn00598241_m1
7	Cd34	Rn03416140_m1
8	CDKN1B	Rn00582195_m1
9	C-myc	Rn07310910_m1
10	Cpa3	Rn01462208_m1
11	Csgalnact1	Rn01402932_m1
12	Dusp6	Rn00518185_m1
13	EPAS1	Rn00576515_m1
14	Ets1	Rn01524757_m1
15	F8	Rn00788354_m1
16	Hif1a	Rn01472831_m1
17	Hspb1	Rn00583001_g1
18	Ifitm2	Rn00821208_g1
19	IGSF10	Rn01495076_m1
20	LRRC63	Rn02396724_m1		not expressed in wt or mut
21	Mab21l2	Rn01769811_s1
22	Mid1ip1	Rn01756639_g1
23	Myrip	Rn00788243_m1
24	Ndufa4l2	Rn01504096_m1
25	N-myc	Rn01473353_m1
26	NTNG2	Rn01435826_m1
27	Pde1a	Rn01515459_m1
28	Pfkfb3	Rn00678825_m1
29	Pls3	Rn01528491_m1
30	PNMT	Rn01495589_g1
31	Ptn	Rn00567035_m1
32	Ret	Rn01463098_m1
33	Rph3a	Rn00591716_m1
34	RUNX1	Rn01645281_m1
35	Slc18A1	Rn00461866_m1
36	Slc18A2	Rn00564688_m1
37	Spry4	Rn01760706_m1
38	Tbl1x	Rn01222199_m1
39	Tpsab1	Rn00570928_m1
40	TRHDE	Rn01502960_m1
41	Trib2	Rn01769134_m1
42	Trib3	Rn00595314_m1
43	VEGFA	Rn01511602_m1
44	Vdac3	Rn00676266_m1		reference gene
45	Srsf3	Rn01768668_g1		reference gene
46	Itm2b	Rn01468319_m1		reference gene
47	Mtch1	Rn01429205_m1		reference gene
48	18 S RNA	pre-set by supplier
